# Supplementary material for: Lamellipodin-RICTOR Signaling Mediates Glioblastoma Cell Invasion and Radiosensitivity Downstream of EGFR
Source: Cancers (Basel). 2021 Oct 24;13(21):5337. doi: 10.3390/cancers13215337 (PMC8582497; doi:10.3390/cancers13215337)
Supplement: Supplementary file 1 [file cancers-13-05337-s001.zip]

Archive with 20 entries (19 files):
- cancers-1386069 supplementary/
- cancers-1386069 supplementary/Cancers_Moritz et al_Original Western Blots_20211020.pdf
- cancers-1386069 supplementary/Cancers_Moritz et al_Supplementary Material_20211020.pdf
- cancers-1386069 supplementary/Moritz et al_Figure S1.tif
- cancers-1386069 supplementary/Moritz et al_Figure S10.tif
- cancers-1386069 supplementary/Moritz et al_Figure S11.tif
- cancers-1386069 supplementary/Moritz et al_Figure S12.tif
- cancers-1386069 supplementary/Moritz et al_Figure S13.tif
- cancers-1386069 supplementary/Moritz et al_Figure S14.tif
- cancers-1386069 supplementary/Moritz et al_Figure S15.tif
- cancers-1386069 supplementary/Moritz et al_Figure S16.tif
- cancers-1386069 supplementary/Moritz et al_Figure S17.tif
- cancers-1386069 supplementary/Moritz et al_Figure S18.tif
- cancers-1386069 supplementary/Moritz et al_Figure S2.tif
- cancers-1386069 supplementary/Moritz et al_Figure S3.tif
- cancers-1386069 supplementary/Moritz et al_Figure S4.tif
- cancers-1386069 supplementary/Moritz et al_Figure S6.tif
- cancers-1386069 supplementary/Moritz et al_Figure S7.tif
- cancers-1386069 supplementary/Moritz et al_Figure S8.tif
- cancers-1386069 supplementary/Moritz et al_Figure S9.tif
